# Supplementary material for: Evaluation of the Efficacy of Corticotomy and Piezocision on Canine Retraction: A Systematic Review
Source: Dent J (Basel). 2025 Jan 27;13(2):57. doi: 10.3390/dj13020057 (PMC11854093; doi:10.3390/dj13020057)
Supplement: Supplementary file 1 [file dentistry-13-00057-s001.zip]

Archive with 1 entries (1 files):
- dentistry-3429099-supplementary.pdf
